# Supplementary material for: Minimum lethal concentration of sodium hypochlorite for the amphibian pathogen Batrachochytrium dendrobatidis
Source: PLoS One. 2017 Apr 25;12(4):e0176439. doi: 10.1371/journal.pone.0176439 (PMC5404787; doi:10.1371/journal.pone.0176439)
Supplement: S1 File — Excel file containing experimental data with bleach concentration, exposure time, starting and final optical density information used to draw Fig 1. (XLSX) [file pone.0176439.s001.xlsx]

## Sheet: Sheet1
Sodium hypochlorite (%)	Time (minutes)	Day 0 optical density (490nm)	Day 4 optical density (490nm)
0	0.5	0.055	0.125
0	0.5	0.048	0.085
0	0.5	0.048	0.11
0	0.5	0.048	0.094
0.006	0.5	0.054	0.108
0.006	0.5	0.059	0.11
0.006	0.5	0.058	0.1
0.006	0.5	0.058	0.105
0.006	0.5	0.063	0.112
0.006	0.5	0.061	0.116
0.006	0.5	0.067	0.112
0.006	0.5	0.064	0.109
0.03	0.5	0.051	0.062
0.03	0.5	0.057	0.09
0.03	0.5	0.052	0.066
0.03	0.5	0.053	0.069
0.03	0.5	0.057	0.09
0.03	0.5	0.054	0.087
0.03	0.5	0.056	0.069
0.03	0.5	0.06	0.105
0.06	0.5	0.052	0.074
0.06	0.5	0.049	0.049
0.06	0.5	0.048	0.055
0.06	0.5	0.055	0.058
0.06	0.5	0.061	0.086
0.06	0.5	0.051	0.053
0.06	0.5	0.05	0.084
0.06	0.5	0.056	0.094
0.12	0.5	0.061	0.06
0.12	0.5	0.067	0.066
0.12	0.5	0.066	0.066
0.12	0.5	0.061	0.059
0.12	0.5	0.068	0.065
0.12	0.5	0.063	0.063
0.12	0.5	0.054	0.054
0.12	0.5	0.073	0.067
0.24	0.5	0.065	0.065
0.24	0.5	0.056	0.053
0.24	0.5	0.057	0.057
0.24	0.5	0.062	0.062
0.24	0.5	0.063	0.062
0.24	0.5	0.047	0.046
0.24	0.5	0.049	0.046
0.24	0.5	0.051	0.048
0.36	0.5	0.052	0.049
0.36	0.5	0.047	0.044
0.36	0.5	0.043	0.042
0.36	0.5	0.044	0.042
0.36	0.5	0.045	0.043
0.36	0.5	0.042	0.042
0.36	0.5	0.043	0.043
0.36	0.5	0.048	0.047
0.48	0.5	0.046	0.045
0.48	0.5	0.052	0.05
0.48	0.5	0.045	0.044
0.48	0.5	0.048	0.047
0.48	0.5	0.047	0.045
0.48	0.5	0.047	0.045
0.48	0.5	0.048	0.046
0.48	0.5	0.048	0.046
0.6	0.5	0.046	0.045
0.6	0.5	0.045	0.044
0.6	0.5	0.045	0.045
0.6	0.5	0.045	0.043
0.6	0.5	0.044	0.043
0.6	0.5	0.046	0.045
0.6	0.5	0.046	0.045
0.6	0.5	0.044	0.044
0	1	0.047	0.103
0	1	0.047	0.089
0	1	0.049	0.106
0	1	0.052	0.128
0.006	1	0.051	0.108
0.006	1	0.057	0.12
0.006	1	0.051	0.096
0.006	1	0.046	0.089
0.006	1	0.047	0.088
0.006	1	0.05	0.12
0.006	1	0.047	0.089
0.006	1	0.052	0.114
0.03	1	0.046	0.084
0.03	1	0.049	0.047
0.03	1	0.046	0.044
0.03	1	0.047	0.046
0.03	1	0.049	0.048
0.03	1	0.047	0.045
0.03	1	0.048	0.047
0.03	1	0.054	0.053
0.06	1	0.058	0.055
0.06	1	0.054	0.052
0.06	1	0.062	0.056
0.06	1	0.056	0.051
0.06	1	0.063	0.059
0.06	1	0.063	0.058
0.06	1	0.06	0.055
0.06	1	0.06	0.056
0.12	1	0.052	0.051
0.12	1	0.047	0.045
0.12	1	0.049	0.047
0.12	1	0.051	0.049
0.12	1	0.049	0.048
0.12	1	0.057	0.054
0.12	1	0.056	0.053
0.12	1	0.06	0.055
0.24	1	0.062	0.056
0.24	1	0.064	0.058
0.24	1	0.05	0.049
0.24	1	0.048	0.047
0.24	1	0.055	0.052
0.24	1	0.061	0.055
0.24	1	0.062	0.056
0.24	1	0.048	0.046
0.36	1	0.043	0.043
0.36	1	0.041	0.042
0.36	1	0.044	0.043
0.36	1	0.044	0.042
0.36	1	0.044	0.043
0.36	1	0.044	0.043
0.36	1	0.043	0.042
0.36	1	0.045	0.045
0.48	1	0.05	0.048
0.48	1	0.046	0.044
0.48	1	0.047	0.046
0.48	1	0.041	0.043
0.48	1	0.042	0.04
0.48	1	0.042	0.042
0.48	1	0.039	0.04
0.48	1	0.041	0.041
0.6	1	0.042	0.042
0.6	1	0.041	0.04
0.6	1	0.041	0.041
0.6	1	0.041	0.041
0.6	1	0.041	0.041
0.6	1	0.042	0.041
0.6	1	0.042	0.042
0.6	1	0.045	0.044
0	5	0.073	0.151
0	5	0.058	0.119
0	5	0.057	0.104
0	5	0.051	0.106
0.006	5	0.052	0.101
0.006	5	0.085	0.178
0.006	5	0.064	0.103
0.006	5	0.05	0.093
0.006	5	0.07	0.173
0.006	5	0.046	0.089
0.006	5	0.054	0.101
0.03	5	0.052	0.047
0.03	5	0.047	0.045
0.03	5	0.044	0.043
0.03	5	0.044	0.043
0.03	5	0.046	0.046
0.03	5	0.049	0.046
0.03	5	0.05	0.047
0.03	5	0.048	0.094
0.06	5	0.049	0.049
0.06	5	0.051	0.048
0.06	5	0.054	0.048
0.06	5	0.053	0.052
0.06	5	0.052	0.054
0.06	5	0.049	0.049
0.06	5	0.046	0.046
0.06	5	0.051	0.05
0.12	5	0.047	0.044
0.12	5	0.044	0.042
0.12	5	0.044	0.044
0.12	5	0.047	0.044
0.12	5	0.048	0.044
0.12	5	0.048	0.044
0.12	5	0.048	0.044
0.12	5	0.048	0.044
0.24	5	0.042	0.041
0.24	5	0.05	0.057
0.24	5	0.047	0.045
0.24	5	0.045	0.044
0.24	5	0.044	0.043
0.24	5	0.043	0.042
0.24	5	0.044	0.042
0.24	5	0.046	0.045
0.36	5	0.039	0.041
0.36	5	0.044	0.041
0.36	5	0.058	0.053
0.36	5	0.04	0.041
0.36	5	0.042	0.041
0.36	5	0.042	0.041
0.36	5	0.042	0.041
0.36	5	0.043	0.041
0.48	5	0.043	0.041
0.48	5	0.044	0.042
0.48	5	0.042	0.04
0.48	5	0.042	0.04
0.48	5	0.043	0.043
0.48	5	0.042	0.041
0.48	5	0.043	0.042
0.48	5	0.044	0.043
0.6	5	0.04	0.039
0.6	5	0.044	0.042
0.6	5	0.042	0.041
0.6	5	0.04	0.039
0.6	5	0.042	0.041
0.6	5	0.046	0.044
0.6	5	0.044	0.043
0	15	0.053	0.103
0	15	0.062	0.106
0	15	0.053	0.108
0	15	0.059	0.145
0.006	15	0.046	0.05
0.006	15	0.048	0.046
0.006	15	0.048	0.044
0.006	15	0.05	0.1
0.006	15	0.051	0.096
0.006	15	0.047	0.089
0.006	15	0.047	0.084
0.006	15	0.049	0.047
0.03	15	0.045	0.045
0.03	15	0.047	0.045
0.03	15	0.045	0.044
0.03	15	0.045	0.045
0.03	15	0.044	0.044
0.03	15	0.047	0.046
0.03	15	0.051	0.05
0.03	15	0.047	0.047
0.06	15	0.041	0.04
0.06	15	0.044	0.044
0.06	15	0.042	0.041
0.06	15	0.041	0.042
0.06	15	0.042	0.041
0.06	15	0.051	0.047
0.06	15	0.048	0.047
0.06	15	0.045	0.045
0.12	15	0.042	0.04
0.12	15	0.042	0.04
0.12	15	0.041	0.04
0.12	15	0.042	0.04
0.12	15	0.042	0.04
0.12	15	0.042	0.04
0.12	15	0.042	0.041
0.12	15	0.042	0.041
0.24	15	0.042	0.042
0.24	15	0.042	0.04
0.24	15	0.042	0.041
0.24	15	0.041	0.041
0.24	15	0.043	0.042
0.24	15	0.043	0.042
0.24	15	0.042	0.041
0.24	15	0.044	0.042
0.36	15	0.042	0.041
0.36	15	0.043	0.041
0.36	15	0.058	0.041
0.36	15	0.041	0.041
0.36	15	0.044	0.042
0.36	15	0.041	0.04
0.36	15	0.041	0.041
0.36	15	0.044	0.043
0.48	15	0.043	0.041
0.48	15	0.045	0.043
0.48	15	0.043	0.042
0.48	15	0.043	0.041
0.48	15	0.043	0.043
0.48	15	0.043	0.041
0.48	15	0.044	0.044
0.48	15	0.044	0.043
0.6	15	0.045	0.042
0.6	15	0.05	0.043
0.6	15	0.047	0.043
0.6	15	0.045	0.043
0.6	15	0.048	0.043
0.6	15	0.047	0.043
0.6	15	0.052	0.043
0.6	15	0.051	0.043
0.6	15	0.051	0.043
